# Supplementary material for: Matrin3 (MATR3) Expression Is Associated with Hemophagocytosis
Source: Biomedicines. 2022 Sep 1;10(9):2161. doi: 10.3390/biomedicines10092161 (PMC9495864; doi:10.3390/biomedicines10092161)
Supplement: Supplementary file 1 [file biomedicines-10-02161-s001.zip]

Archive with 1 entries (1 files):
- biomedicines-1872729-supplementary.pdf
